# Supplementary material for: Biodegradable electrohydraulic actuators for sustainable soft robots
Source: Sci Adv. 2023 Mar 22;9(12):eadf5551. doi: 10.1126/sciadv.adf5551 (PMC10032599; doi:10.1126/sciadv.adf5551)
Supplement: Supplementary file 2 — Movies S1 to S4 [file sciadv.adf5551_movies_s1_to_s4.zip]

Archive with 4 entries (4 files):
- adf5551_Movie_S1.mp4
- adf5551_Movie_S2.mp4
- adf5551_Movie_S3.mp4
- adf5551_Movie_S4.mp4
